# Supplementary material for: A Link Between Dietary Modifications Focused on Unsaturated Fatty Acids and the Course of Oral Autoimmune Diseases: A Systematic Review
Source: J Clin Med. 2026 Jul 15;15(14):5542. doi: 10.3390/jcm15145542 (PMC13413399; doi:10.3390/jcm15145542)
Supplement: Supplementary file 1 [file jcm-15-05542-s001.zip]

Archive with 1 entries (1 files):
- jcm-4404485-supplementary.pdf
